# Supplementary material for: Association Between Vitamin D Deficiency, Malnutrition, and Systemic Inflammation in Advanced Colorectal Cancer: A Hospital-Based Cross-Sectional Study
Source: Nutrients. 2026 Mar 26;18(7):1059. doi: 10.3390/nu18071059 (PMC13074695; doi:10.3390/nu18071059)
Supplement: Supplementary file 1 [file nutrients-18-01059-s001.zip]

Archive with 1 entries (1 files):
- nutrients-4185191-supplementary.pdf
